# Supplementary material for: Comparative Clinical and Imaging‐Based Evaluation of Therapeutic Modalities in CNS Embryonal Tumours With PLAGL Amplification
Source: Neuropathol Appl Neurobiol. 2025 Apr 8;51(2):e70015. doi: 10.1111/nan.70015 (PMC11976507; doi:10.1111/nan.70015)
Supplement: Supplementary file 1 — Data S1. Supporting Information. [file NAN-51-e70015-s001.xlsx]

## Sheet: S1_applied CT drugs
Amp	ID	type	protocol	carboplatin+D4	etoposide	cyclophosphamide	vincristine	cisplatin	methotrexate	temozolomide	thiotepa	ifosfamide	doxorubicin	topotecan	lomustine	trofosfamid	dactinomycin	procarbacine	vinblastin	irinotecan	vinorelbine	gemcitabine	docetaxel	i.vtr. etoposide	i.vtr. cytarabine	i.vtr. topotecan	i.vtr. methotrexate	i.vtr. thiotepa	i.vtr. mafosfamide	dasatinib	pazopanib	bevacizumab	thalidomide	fenofibrate	celecoxib
PLAGL1	A117	VP/Carbo	Carbo/VP	carboplatin	etoposide
PLAGL1	A387	sarcoma type CTX	ICE	carboplatin	etoposide							ifosfamide
PLAGL1	A380	VP/Carbo	PNET-HR	carboplatin	etoposide
PLAGL1	A380	other	PNET-HR (TMZ maintenance)							temozolomide
PLAGL1	A393	other	PEI		etoposide			cisplatin				ifosfamide												i.vtr. etoposide	i.vtr. cytarabine	i.vtr. topotecan
PLAGL1	A393	other	MB-maintenance				vincristine	cisplatin							lomustine
PLAGL1	A99	intensifiedCTX(no ASCR)	Head Start III		etoposide	cyclophosphamide	vincristine	cisplatin	methotrexate
PLAGL1	A99	sarcoma type CTX	ICE (+Dox)	carboplatin	etoposide							ifosfamide	doxorubicin
PLAGL1	A391	infant type convent CTX	SKK	carboplatin	etoposide	cyclophosphamide	vincristine		methotrexate																		i.vtr. methotrexate
PLAGL1	A390	infant type convent CTX	SKK	carboplatin	etoposide	cyclophosphamide	vincristine		methotrexate
PLAGL1	A97	HGG	RT/TMZ							temozolomide
PLAGL1	A97	HGG	RT/TMZ							temozolomide
PLAGL1	A103	VP/Carbo	Carbo/VP	carboplatin	etoposide
PLAGL1	A103	other	MEMMAT		etoposide	cyclophosphamide																		i.vtr. etoposide	i.vtr. cytarabine							bevacizumab	thalidomide	fenofibrate	celecoxib
PLAGL2	A100	infant type convent CTX	SKK/EII			cyclophosphamide	vincristine
PLAGL2	A100	sarcoma type CTX	CWS VHR			cyclophosphamide	vincristine					ifosfamide	doxorubicin				dactinomycin
PLAGL2	A100	other	VBL maintenance																vinblastin
PLAGL2	A100	sarcoma type CTX	CWS guidance for relapse	carboplatin	etoposide	cyclophosphamide	vincristine						doxorubicin	topotecan		trofosfamid								i.vtr. etoposide				i.vtr. thiotepa		dasatinib	pazopanib
PLAGL2	A100	other	different strategies			cyclophosphamide	vincristine		methotrexate	temozolomide	thiotepa		doxorubicin							irinotecan	vinorelbine	gemcitabine	docetaxel					i.vtr. thiotepa
PLAGL2	A105	infant type convent CTX	SKK	carboplatin	etoposide	cyclophosphamide	vincristine		methotrexate
PLAGL2	A105	other	MB-maintenance			cyclophosphamide	vincristine	cisplatin							lomustine
PLAGL2	A105	other	MEMMAT		etoposide	cyclophosphamide																		i.vtr. etoposide	i.vtr. cytarabine							bevacizumab	thalidomide	fenofibrate	celecoxib
PLAGL2	A379	VP/Carbo	Carbo/VP	carboplatin	etoposide
PLAGL2	A379	infant type convent CTX	BBSFOP	carboplatin	etoposide	cyclophosphamide	vincristine	cisplatin										procarbacine
PLAGL2	A379	VP/Carbo	Carbo/VP	carboplatin	etoposide
PLAGL2	A379	other	MEMMAT		etoposide	cyclophosphamide																		i.vtr. etoposide	i.vtr. cytarabine							bevacizumab	thalidomide	fenofibrate	celecoxib
PLAGL2	A118	other	VEC		etoposide	cyclophosphamide	vincristine
PLAGL2	A98	induction/HDCT(with ASCR)	SKK/PEI/Dox+HDCT(Finlay)	carboplatin	etoposide	cyclophosphamide	vincristine		methotrexate		thiotepa																i.vtr. methotrexate		i.vtr. mafosfamide
PLAGL2	A112	other	SIOP-EPII/Str3	carboplatin			vincristine		methotrexate
PLAGL2	A112	induction/HDCT(with ASCR)	HeadStartII	carboplatin	etoposide	cyclophosphamide	vincristine	cisplatin	methotrexate		thiotepa
PLAGL2	A381	induction/HDCT(with ASCR)	VEC/Cis/Thiotepa	carboplatin	etoposide	cyclophosphamide		cisplatin			thiotepa
PLAGL2	A381	other	TMZmaintenance							temozolomide
PLAGL2	A381	other	Topotecan as radiosensitizer											topotecan												i.vtr. topotecan
PLAGL2	A381	other	TMZmaintenance							temozolomide														i.vtr. etoposide		i.vtr. topotecan
PLAGL2	A381	other	TMZmaintenance							temozolomide														i.vtr. etoposide
PLAGL2	A392	induction/HDCT(with ASCR)	HeadSTartIII	carboplatin	etoposide	cyclophosphamide	vincristine	cisplatin	methotrexate	temozolomide	thiotepa
PLAGL2	A109	HGG	RT/TMZ							temozolomide

## Sheet: S2_location tumor at diagnosis
Amp	ID	Location primary tumor	Specific location primary tumor	metastases at presentation	# of relapses/progressions	local	distant
PLAGL1	A117	infratentorial brainstem	right cerebellar peduncles and pons	none	0	NA	NA
PLAGL1	A387	supratentorial hemispheric	right temporal lobe and insula	none	0	NA	NA
PLAGL1	A380	infratentorial cerebellar-hemispheric	right cerebellar hemisphere	none	0	NA	NA
PLAGL1	A393	supratentorial midline	right temporomesial, hypothalamus and oculomotor nerve	right cavum Meckeli	0	NA	NA
PLAGL1	A99	supratentorial hemispheric	right temporo-parietal lobe and thalamus	none	0	NA	NA
PLAGL1	A391	infratentorial brainstem	left cerebellopontine anle, left side of pons and mesencephalon	none	1	1	0
PLAGL1	A390	infratentorial cerebellar-hemispheric	right cerebellar hemisphere and vermis	none	0	NA	NA
PLAGL1	A97	supratentorial hemispheric	left insula, basal ganglia and temporal lobe	none	3	3	0
PLAGL1	A103	infratentorial cerebellar-hemispheric	right cerebellar hemisphere	none	5	1	4
PLAGL2	A100	supratentorial midline	lateral ventricles, third ventricle, fornix/septum pellucidum	none	2	1	2
PLAGL2	A105	infratentorial brainstem	left middle cerebellar peduncle and cerebello-pontine angle, pons	none	3	1	2
PLAGL2	A379	supratentorial hemispheric	right fronto-temporo-parietal lobe	none	3	2	1
PLAGL2	A118	supratentorial hemispheric	left temporal lobe and basal ganglia	none	2	1	1
PLAGL2	A98	infratentorial brainstem	left middle cerebellar peduncle and pons	none	0	NA	NA
PLAGL2	A112	supratentorial midline	lateral ventricles and third ventricle	none	1	0	1
PLAGL2	A381	supratentorial hemispheric	right side of mesencephalon and right thalamus	none	4	0	4
PLAGL2	A392	supratentorial hemispheric	left lateral ventricle	none	1	1	0
PLAGL2	A109	supratentorial midline	left lateral ventricle	none	1	0	1

## Sheet: S3_location distant relapses
Amp	ID	Location primary tumor	Specific location primary tumor	metastases at presentation	distant relapse/progression number	type relapse	intraventricular	(M2) intracranial_leptomeningeal	(M3) spinal_leptomeningeal	CSF
PLAGL1	A103	infratentorial cerebellar-hemispheric	right cerebellar hemisphere	NA	1	distant relapse(stable/no local disease)	NA	NA	L3/4	NA
PLAGL1	A103	infratentorial cerebellar-hemispheric	right cerebellar hemisphere	NA	2	distant relapse(stable/no local disease)	NA	frontal midline & parieto-occipital left	NA	NA
PLAGL1	A103	infratentorial cerebellar-hemispheric	right cerebellar hemisphere	NA	3	distant relapse(stable/no local disease)	NA	posterior fossa	NA	NA
PLAGL1	A103	infratentorial cerebellar-hemispheric	right cerebellar hemisphere	NA	4	distant relapse(stable/no local disease)	NA	NA	entire thoracic and lumbar spine	NA
PLAGL2	A100	supratentorial midline	lateral ventricles, third ventricle, fornix/septum pellucidum	NA	1	distant and local progression/relapse	lateral ventricles	right vestibulocochlear nerve, right temporal & occipital lobe, left suprasellar, frontobasal midline, tentorial right	Th2, Th10	NA
PLAGL2	A100	supratentorial midline	lateral ventricles, third ventricle, fornix/septum pellucidum	NA	2	distant relapse(stable/no local disease)	NA	infratentorial	NA	NA
PLAGL2	A105	infratentorial brainstem	left middle cerebellar peduncle and cerebello-pontine angle, pons	NA	1	distant relapse(stable/no local disease)	NA	NA	Th8, Th12	NA
PLAGL2	A105	infratentorial brainstem	left middle cerebellar peduncle and cerebello-pontine angle, pons	NA	2	distant relapse(stable/no local disease)	NA	diffuse supra- and infratentorial	diffuse thoracic and lumbar spine	NA
PLAGL2	A379	supratentorial hemispheric	right fronto-temporo-parietal lobe	NA	1	distant relapse(stable/no local disease)	NA	temporal	NA	NA
PLAGL2	A118	supratentorial hemispheric	left temporal lobe and basal ganglia	NA	1	distant relapse(stable/no local disease)	NA	infratentorial, bilateral frontal and temporal, suprasellar	NA	NA
PLAGL2	A112	supratentorial midline	lateral ventricles and third ventricle	NA	1	distant relapse(stable/no local disease)	lateral ventricles and third ventricle	NA	NA	NA
PLAGL2	A381	supratentorial hemispheric	right side of mesencephalon and right thalamus	NA	1	distant relapse(stable/no local disease)	left lateral ventricle	NA	NA	positive
PLAGL2	A381	supratentorial hemispheric	right side of mesencephalon and right thalamus	NA	2	distant relapse(stable/no local disease)	left lateral ventricle	NA	NA	NA
PLAGL2	A381	supratentorial hemispheric	right side of mesencephalon and right thalamus	NA	3	distant relapse(stable/no local disease)	third ventricle	NA	NA	NA
PLAGL2	A381	supratentorial hemispheric	right side of mesencephalon and right thalamus	NA	4	distant relapse(stable/no local disease)	third ventricle	NA	NA	NA
PLAGL2	A109	supratentorial midline	left lateral ventricle	NA	1	distant relapse(stable/no local disease)	NA	infratentorial	NA	NA

## Sheet: S4_radiation dose
Amp	ID	RT_primary	RT_primary_dose	RT_relapse	RT_relapse_dose	RT_further relapse	RT_further relapse_dose
PLAGL1	A117	local	54Gy	NA	NA	NA	NA
PLAGL1	A387	local	59.4Gy (proton beam therapy)	NA	NA	NA	NA
PLAGL1	A380	local	54Gy (proton beam therapy)	NA	NA	NA	NA
PLAGL1	A393	CSI/boost	54Gy boost, 36Gy CSI	NA	NA	NA	NA
PLAGL1	A391	no	NA	local	59.4Gy	NA	NA
PLAGL1	A97	local	59.4Gy	local	unknown	no	NA
PLAGL1	A103	local	59.4Gy tumor bed, 50Gy posterior fossa	1. local (spinal radiotherapy, tomotherapy); 2. whole brain	1. 45Gy; 2. unknown	no	NA
PLAGL2	A100	local	54Gy (proton beam therapy)	no	NA	no	NA
PLAGL2	A105	no	NA	CSI/boost	54Gy boost (proton beam therapy), 23.4Gy CSI	no	NA
PLAGL2	A379	no	NA	local	59.4Gy (proton beam therapy)	no	NA
PLAGL2	A98	CSI/boost	54Gy boost,19.4Gy CSI	NA	NA	NA	NA
PLAGL2	A381	local	54Gy (CyberKnife)	CSI/boost	25Gy boost (CyberKnife), 23.4Gy CSI	local	18Gy
PLAGL2	A109	local	54Gy	no	NA	NA	NA
